# Supplementary material for: Poly(ionic liquid)s with Dicationic Pendants as Gas Separation Membranes
Source: Membranes (Basel). 2022 Feb 25;12(3):264. doi: 10.3390/membranes12030264 (PMC8954690; doi:10.3390/membranes12030264)
Supplement: Supplementary file 1 [file membranes-12-00264-s001.zip]

Archive with 1 entries (1 files):
- membranes-1589811.pdf
